# Supplementary material for: A Major Latex Protein-Encoding Gene from Populus simonii × P. nigra (PsnMLP328) Contributes to Defense Responses to Salt and Cadmium Stress
Source: Int J Mol Sci. 2025 Apr 3;26(7):3350. doi: 10.3390/ijms26073350 (PMC11989736; doi:10.3390/ijms26073350)
Supplement: Supplementary file 1 [file ijms-26-03350-s001.zip]

Archive with 1 entries (1 files):
- ijms-3487567-supplementary.pdf
